# Supplementary material for: Targeting PARK7 Improves Acetaminophen-Induced Acute Liver Injury by Orchestrating Mitochondrial Quality Control and Metabolic Reprogramming
Source: Antioxidants (Basel). 2022 Oct 28;11(11):2128. doi: 10.3390/antiox11112128 (PMC9686963; doi:10.3390/antiox11112128)
Supplement: Supplementary file 1 [file antioxidants-11-02128-s001.zip]

Archive with 2 entries (1 files):
- antioxidants-1891626--supplementary/
- antioxidants-1891626--supplementary/antioxidants-1891626--supplementary.pdf
